# Supplementary material for: Schistosome Sulfotransferases: Mode of Action, Expression and Localization
Source: Pharmaceutics. 2022 Jul 6;14(7):1416. doi: 10.3390/pharmaceutics14071416 (PMC9323829; doi:10.3390/pharmaceutics14071416)
Supplement: Supplementary file 1 [file pharmaceutics-14-01416-s001.zip]

Archive with 2 entries (2 files):
- h2b_sult_MG copy.mov
- pharmaceutics-1783041-supplementary.pdf
